# Supplementary material for: Infection of Human Retinal Pigment Epithelium with Chlamydia trachomatis
Source: PLoS One. 2015 Nov 4;10(11):e0141754. doi: 10.1371/journal.pone.0141754 (PMC4633144; doi:10.1371/journal.pone.0141754)
Supplement: S1 File — (XLSX) [file pone.0141754.s001.xlsx]

## Sheet: Inoculation
Сlinical isolate number	1609	3438	24032	27692	5017	27644	685	2556
IFU (RPE)	104	104	104	104	104	1.7×103	1.7×103	1.7×103
IFU (McCoy)	104	104	104	104	104	104	104	104
MOI (RPE)	2	2	2	2	2	0.3	0.3	0.3
MOI (McCoy)	0.3	0.3	0.3	0.3	0.3	0.3	0.3	0.3

## Sheet: 1609 (24hpi)
Donor1						Donor2
RPE			McCoy			RPE			McCoy
REP1			REP1			REP1			REP1
Nuc	Inc	%	Nuc	Inc	%	Nuc	Inc	%	Nuc	Inc	%
58	0	0	322	2	0.00621118	41	0	0	308	1	0.00324675
49	1	0.0204082	264	1	0.00378788	40	1	0.025	333	0	0
48	1	0.0208333	300	0	0	38	0	0	321	1	0.00311526
57	1	0.0175439	215	1	0.00465116	41	1	0.0243902	330	1	0.0030303
56	1	0.0178571	300	2	0.00666667	33	1	0.030303	321	1	0.00311526
39	0	0	289	0	0	42	1	0.0238095	288	2	0.00694444
54	1	0.0185185	312	2	0.00641026	43	1	0.0232558	286	1	0.0034965
50	1	0.02	264	2	0.00757576	40	0	0	290	0	0
48	1	0.0208333	298	1	0.0033557	42	1	0.0238095	280	1	0.00357143
53	1	0.0188679	331	1	0.00302115	31	0	0	310	1	0.00322581
Mean			Mean			Mean			Mean
51.2	0.8	0.015625	289.5	1.2	0.00414508	39.1	0.6	0.0153453	306.7	0.9	0.00293446
REP2						REP2
53	1	0.0188679	262	1	0.00381679	34	1	0.0294118	265	0	0
48	0	0	329	1	0.00303951	43	2	0.0465116	273	1	0.003663
47	1	0.0212766	297	1	0.003367	43	1	0.0232558	273	1	0.003663
52	1	0.0192308	332	0	0	36	1	0.0277778	284	1	0.00352113
53	1	0.0188679	311	1	0.00321543	36	0	0	321	0	0
55	2	0.0363636	255	0	0	34	0	0	278	1	0.00359712
51	1	0.0196078	323	0	0	32	0	0	316	1	0.00316456
48	0	0	301	1	0.00332226	33	0	0	271	1	0.00369004
49	1	0.0204082	272	1	0.00367647	43	1	0.0232558	295	1	0.00338983
52	1	0.0192308	248	0	0	43	1	0.0232558	277	1	0.00361011
Mean			Mean			Mean			Mean
50.8	0.9	0.0177165	293	0.6	0.00204778	37.7	0.7	0.0185676	285.3	0.8	0.00280407
REP3						REP3
49	1	0.0204082	241	1	0.00414938	37	1	0.027027	272	1	0.00367647
48	0	0	326	1	0.00306748	44	1	0.0227273	296	1	0.00337838
53	1	0.0188679	304	1	0.00328947	47	1	0.0212766	334	1	0.00299401
43	1	0.0232558	261	0	0	40	1	0.025	332	1	0.00301205
50	1	0.02	313	1	0.00319489	33	0	0	309	1	0.00323625
54	0	0	270	1	0.0037037	49	1	0.0204082	283	1	0.00353357
44	1	0.0227273	232	0	0	45	1	0.0222222	273	0	0
46	0	0	301	1	0.00332226	40	0	0	307	0	0
51	3	0.0588235	310	1	0.00322581	32	0	0	326	1	0.00306748
50	1	0.02	263	1	0.00380228	47	1	0.0212766	302	1	0.00331126
Mean			Mean			Mean			Mean
48.8	0.9	0.0184426	282.1	0.8	0.00283587	41.4	0.7	0.0169082	303.4	0.8	0.00263678
REP4						REP4
48	1	0.0208333	240	2	0.00833333	40	1	0.025	309	1	0.00323625
58	0	0	260	2	0.00769231	35	0	0	307	1	0.00325733
49	1	0.0204082	200	3	0.015	47	1	0.0212766	270	3	0.0111111
45	1	0.0222222	300	1	0.00333333	39	1	0.025641	265	2	0.00754717
49	1	0.0204082	312	4	0.0128205	40	1	0.025	308	1	0.00324675
46	0	0	309	3	0.00970874	38	0	0	332	5	0.0150602
52	1	0.0192308	247	0	0	41	2	0.0487805	285	1	0.00350877
54	0	0	319	1	0.0031348	39	0	0	273	4	0.014652
57	3	0.0526316	254	2	0.00787402	53	3	0.0566038	287	2	0.00696864
45	1	0.0222222	299	2	0.00668896	31	0	0	268	0	0
Mean			Mean			Mean			Mean
50.3	0.9	0.0178926	274	2	0.00729927	40.3	0.9	0.0223325	290.4	2	0.00688705
								RPE			McCoy
							Mean	0.0178538			0.0039488
							SD	0.00217419			0.00339469

## Sheet: 3438 (24hpi)
Donor1						Donor2
RPE			McCoy			RPE			McCoy
REP1			REP1			REP1			REP1
Nuc	Inc	%	Nuc	Inc	%	Nuc	Inc	%	Nuc	Inc	%
47	1	0.0212766	300	2	0.00666667	27	0	0	308	1	0.00324675
50	1	0.02	270	0	0	42	1	0.0238095	284	5	0.0176056
59	1	0.0169492	339	1	0.00294985	41	0	0	284	5	0.0176056
58	1	0.0172414	256	1	0.00390625	27	0	0	288	1	0.00347222
41	1	0.0243902	284	2	0.00704225	44	1	0.0227273	269	1	0.00371747
54	2	0.037037	309	1	0.00323625	48	0	0	325	2	0.00615385
53	1	0.0188679	325	2	0.00615385	47	1	0.0212766	315	2	0.00634921
55	1	0.0181818	277	1	0.00361011	45	0	0	321	0	0
51	1	0.0196078	281	1	0.00355872	41	1	0.0243902	318	0	0
39	0	0	256	1	0.00390625	39	1	0.025641	315	1	0.0031746
Mean			Mean			Mean			Mean
50.7	1	0.0197239	289.7	1.2	0.00414222	40.1	0.5	0.0124688	302.7	1.8	0.00594648
REP2						REP2
54	2	0.037037	310	1	0.00322581	43	1	0.0232558	284	1	0.00352113
52	1	0.0192308	273	0	0	43	0	0	288	1	0.00347222
60	0	0	289	1	0.00346021	41	0	0	283	1	0.00353357
59	0	0	305	2	0.00655738	42	1	0.0238095	342	1	0.00292398
51	1	0.0196078	299	2	0.00668896	46	1	0.0217391	315	1	0.0031746
53	1	0.0188679	308	2	0.00649351	32	0	0	251	0	0
45	0	0	269	0	0	29	0	0	302	2	0.00662252
57	1	0.0175439	338	2	0.00591716	30	0	0	330	2	0.00606061
52	1	0.0192308	299	1	0.00334448	40	1	0.025	337	5	0.0148368
50	1	0.02	297	2	0.00673401	45	1	0.0222222	321	1	0.00311526
Mean			Mean			Mean			Mean
53.3	0.8	0.0150094	298.7	1.3	0.00435219	39.1	0.5	0.0127877	305.3	1.5	0.0049132
REP3						REP3
50	1	0.02	290	1	0.00344828	38	1	0.0263158	326	2	0.00613497
56	1	0.0178571	300	1	0.00333333	44	1	0.0227273	283	1	0.00353357
54	1	0.0185185	272	1	0.00367647	36	1	0.0277778	313	0	0
40	0	0	302	1	0.00331126	46	1	0.0217391	282	0	0
55	1	0.0181818	345	2	0.0057971	41	0	0	309	1	0.00323625
57	1	0.0175439	278	1	0.00359712	35	2	0.0571429	297	1	0.003367
44	0	0	278	1	0.00359712	34	1	0.0294118	327	5	0.0152905
50	1	0.02	251	0	0	42	1	0.0238095	269	1	0.00371747
58	1	0.0172414	264	1	0.00378788	44	1	0.0227273	254	1	0.00393701
51	1	0.0196078	338	2	0.00591716	28	1	0.0357143	265	1	0.00377358
Mean			Mean			Mean			Mean
51.5	0.8	0.015534	291.8	1.1	0.00376971	38.8	1	0.0257732	292.5	1.3	0.00444444
REP4						REP4
49	1	0.0204082	348	1	0.00287356	43	1	0.0232558	327	1	0.0030581
38	0	0	325	1	0.00307692	32	0	0	334	6	0.0179641
40	1	0.025	320	2	0.00625	36	0	0	330	2	0.00606061
38	0	0	323	1	0.00309598	46	0	0	277	1	0.00361011
39	0	0	289	2	0.00692042	45	1	0.0222222	320	2	0.00625
52	1	0.0192308	297	1	0.003367	44	0	0	323	1	0.00309598
52	1	0.0192308	254	1	0.00393701	46	1	0.0217391	290	1	0.00344828
59	0	0	321	1	0.00311526	32	0	0	284	1	0.00352113
53	0	0	332	2	0.0060241	47	0	0	311	0	0
52	1	0.0192308	250	2	0.008	39	1	0.025641	268	1	0.00373134
Mean			Mean			Mean			Mean
47.2	0.5	0.0105932	305.9	1.4	0.00457666	41	0.4	0.0097561	306.4	1.6	0.00522193
								RPE			McCoy
							Mean	0.0152058			0.00467085
							SD	0.00529882			0.00370782

## Sheet: 24032 (24-48-72hpi)
Donor1						Donor2							48	Donor1							72	Donor1
RPE			McCoy			RPE			McCoy					RPE			McCoy					RPE			McCoy
REP1			REP1			REP1			REP1					REP1			REP1					REP1			REP1
Nuc	Inc	%	Nuc	Inc	%	Nuc	Inc	%	Nuc	Inc	%			Nuc	Inc	%	Nuc	Inc	%			Nuc	Inc	%	Nuc	Inc	%
48	8	0.166667	319	24	0.0752351	36	5	0.138889	255	21	0.0823529			43	4	0.0930233	317	28	0.0883281			41	2	0.0487805	286	5	0.0174825
41	7	0.170732	241	24	0.0995851	28	6	0.214286	344	26	0.0755814			59	6	0.101695	281	29	0.103203			44	1	0.0227273	304	2	0.00657895
39	9	0.230769	283	34	0.120141	37	6	0.162162	341	14	0.0410557			56	7	0.125	326	23	0.0705521			41	0	0	281	3	0.0106762
53	8	0.150943	294	39	0.132653	43	5	0.116279	326	31	0.095092			57	6	0.105263	297	22	0.0740741			46	0	0	283	0	0
34	4	0.117647	332	39	0.11747	46	6	0.130435	290	20	0.0689655			39	4	0.102564	305	24	0.0786885			41	0	0	286	5	0.0174825
40	6	0.15	284	36	0.126761	47	8	0.170213	299	21	0.0702341			42	5	0.119048	290	30	0.103448			48	0	0	280	2	0.00714286
51	5	0.0980392	331	25	0.0755287	36	5	0.138889	346	23	0.066474			39	4	0.102564	286	10	0.034965			44	0	0	288	2	0.00694444
46	5	0.108696	230	27	0.117391	45	7	0.155556	262	22	0.0839695			46	5	0.108696	306	18	0.0588235			43	0	0	282	2	0.0070922
46	6	0.130435	285	32	0.112281	49	6	0.122449	309	25	0.0809061			53	8	0.150943	288	10	0.0347222			49	3	0.0612245	296	0	0
46	5	0.108696	248	31	0.125	47	6	0.12766	319	20	0.0626959			42	6	0.142857	319	14	0.0438871			39	3	0.0769231	305	3	0.00983607
Mean			Mean			Mean			Mean					Mean			Mean					Mean			Mean
44.4	6.3	0.141892	284.7	31.1	0.109238	41.4	6	0.144928	309.1	22.3	0.0721449			47.6	5.5	0.115546	301.5	20.8	0.0689884			43.6	0.9	0.0206422	289.1	2.4	0.00830163
REP2						REP2								REP2								REP2
53	8	0.150943	239	28	0.117155	38	5	0.131579	318	26	0.081761			59	8	0.135593	321	23	0.0716511			48	2	0.0416667	299	1	0.00334448
54	6	0.111111	253	29	0.114625	49	9	0.183673	267	24	0.0898876			58	8	0.137931	330	15	0.0454545			41	0	0	302	3	0.00993377
42	5	0.119048	244	21	0.0860656	29	6	0.206897	238	11	0.0462185			48	5	0.104167	275	25	0.0909091			45	1	0.0222222	283	4	0.0141343
51	7	0.137255	333	32	0.0960961	35	4	0.114286	236	22	0.0932203			52	6	0.115385	337	24	0.0712166			47	0	0	284	5	0.0176056
41	7	0.170732	268	33	0.123134	39	5	0.128205	337	23	0.0682493			52	6	0.115385	309	15	0.0485437			43	2	0.0465116	286	5	0.0174825
53	7	0.132075	339	25	0.0737463	35	4	0.114286	310	26	0.083871			47	6	0.12766	332	26	0.0783133			46	3	0.0652174	285	0	0
55	8	0.145455	332	23	0.0692771	30	3	0.1	250	14	0.056			43	4	0.0930233	294	18	0.0612245			48	1	0.0208333	296	0	0
37	5	0.135135	241	28	0.116183	34	7	0.205882	246	12	0.0487805			56	9	0.160714	276	25	0.0905797			39	0	0	304	2	0.00657895
47	8	0.170213	234	23	0.0982906	47	9	0.191489	328	25	0.0762195			40	4	0.1	310	13	0.0419355			42	1	0.0238095	304	5	0.0164474
53	11	0.207547	314	28	0.089172	36	5	0.138889	340	17	0.05			49	6	0.122449	277	14	0.0505415			48	1	0.0208333	296	3	0.0101351
Mean			Mean			Mean			Mean					Mean			Mean					Mean			Mean
48.6	7.2	0.148148	279.7	27	0.096532	37.2	5.7	0.153226	287	20	0.0696864			50.4	6.2	0.123016	306.1	19.8	0.0646847			44.7	1.1	0.0246085	293.9	2.8	0.00952705
REP3						REP3								REP3								REP3
44	5	0.113636	304	36	0.118421	44	5	0.113636	344	20	0.0581395			39	7	0.179487	331	10	0.0302115			39	2	0.0512821	286	0	0
51	8	0.156863	231	31	0.134199	41	5	0.121951	324	30	0.0925926			37	6	0.162162	315	24	0.0761905			44	3	0.0681818	303	7	0.0231023
52	7	0.134615	238	32	0.134454	34	3	0.0882353	332	22	0.0662651			49	6	0.122449	305	12	0.0393443			49	1	0.0204082	301	1	0.00332226
56	8	0.142857	291	23	0.0790378	39	7	0.179487	325	20	0.0615385			37	5	0.135135	316	11	0.0348101			41	0	0	293	9	0.0307167
51	7	0.137255	346	37	0.106936	26	3	0.115385	290	26	0.0896552			52	7	0.134615	277	9	0.032491			44	1	0.0227273	277	3	0.0108303
41	7	0.170732	279	29	0.103943	41	5	0.121951	269	21	0.0780669			41	6	0.146341	335	22	0.0656716			43	0	0	299	8	0.0267559
53	7	0.132075	345	31	0.0898551	42	7	0.166667	326	23	0.0705521			47	5	0.106383	334	10	0.0299401			45	1	0.0222222	287	1	0.00348432
37	5	0.135135	292	24	0.0821918	46	8	0.173913	232	21	0.0905172			45	4	0.0888889	314	23	0.0732484			40	2	0.05	298	0	0
45	6	0.133333	242	24	0.0991736	28	5	0.178571	234	21	0.0897436			51	6	0.117647	307	27	0.0879479			41	1	0.0243902	267	8	0.0299625
55	8	0.145455	259	28	0.108108	48	7	0.145833	298	26	0.0872483			44	4	0.0909091	329	12	0.0364742			48	0	0	303	1	0.00330033
Mean			Mean			Mean			Mean					Mean			Mean					Mean			Mean
48.5	6.8	0.140206	282.7	29.5	0.104351	38.9	5.5	0.141388	297.4	23	0.0773369			44.2	5.6	0.126697	316.3	16	0.0505849			43.4	1.1	0.0253456	291.4	3.8	0.0130405
REP4						REP4								REP4								REP4
50	6	0.12	321	34	0.105919	40	7	0.175	275	20	0.0727273			41	5	0.121951	320	13	0.040625			40	2	0.05	299	1	0.00334448
51	7	0.137255	256	29	0.113281	36	7	0.194444	338	21	0.0621302			37	5	0.135135	308	10	0.0324675			43	2	0.0465116	273	3	0.010989
52	6	0.115385	307	32	0.104235	31	5	0.16129	329	28	0.0851064			50	6	0.12	269	15	0.0557621			47	0	0	292	3	0.010274
46	6	0.130435	266	33	0.12406	29	7	0.241379	251	21	0.0836653			45	5	0.111111	326	19	0.0582822			40	2	0.05	302	4	0.013245
47	9	0.191489	281	35	0.124555	44	5	0.113636	264	22	0.0833333			40	5	0.125	279	29	0.103943			40	0	0	299	0	0
48	6	0.125	265	29	0.109434	40	7	0.175	337	16	0.0474777			47	8	0.170213	327	26	0.0795107			45	1	0.0222222	304	5	0.0164474
41	8	0.195122	253	24	0.0948617	38	4	0.105263	316	21	0.0664557			49	5	0.102041	276	23	0.0833333			44	1	0.0227273	298	0	0
50	5	0.1	266	25	0.093985	45	5	0.111111	246	13	0.0528455			46	7	0.152174	326	19	0.0582822			40	3	0.075	292	4	0.0136986
52	10	0.192308	278	25	0.0899281	34	4	0.117647	288	11	0.0381944			47	6	0.12766	301	18	0.0598007			44	2	0.0454545	275	2	0.00727273
47	7	0.148936	270	30	0.111111	48	6	0.125	332	32	0.0963855			49	6	0.122449	273	22	0.0805861			39	1	0.025641	287	0	0
Mean			Mean			Mean			Mean					Mean			Mean					Mean			Mean
48.4	7	0.144628	276.3	29.6	0.10713	38.5	5.7	0.148052	297.6	20.5	0.0688844			45.1	5.8	0.128603	300.5	19.4	0.0645591			42.2	1.4	0.0331754	292.1	2.2	0.00753167
								RPE			McCoy					RPE			McCoy					RPE			McCoy
							Mean	0.146093			0.0888457				Mean	0.123393			0.0624996				Mean	0.0261879			0.00964109
							SD	0.0331715			0.0236944				SD	0.0223686			0.00801524				SD	0.00524542			0.00243626

## Sheet: 27692 (24hpi)
Donor1						Donor2
RPE			McCoy			RPE			McCoy
REP1			REP1			REP1			REP1
Nuc	Inc	%	Nuc	Inc	%	Nuc	Inc	%	Nuc	Inc	%
45	2	0.0444444	303	8	0.0264026	39	2	0.0512821	301	7	0.0232558
45	2	0.0444444	271	9	0.0332103	36	2	0.0555556	273	12	0.043956
55	3	0.0545455	311	9	0.0289389	32	0	0	306	11	0.0359477
47	1	0.0212766	297	12	0.040404	44	2	0.0454545	302	12	0.0397351
44	2	0.0454545	299	8	0.0267559	39	2	0.0512821	321	8	0.0249221
39	2	0.0512821	297	12	0.040404	45	2	0.0444444	319	11	0.0344828
54	3	0.0555556	277	8	0.0288809	47	2	0.0425532	320	9	0.028125
54	3	0.0555556	277	7	0.0252708	34	1	0.0294118	289	6	0.0207612
45	1	0.0222222	272	6	0.0220588	43	2	0.0465116	318	12	0.0377358
41	2	0.0487805	274	8	0.0291971	40	2	0.05	307	11	0.0358306
Mean			Mean			Mean			Mean
46.9	2.1	0.0447761	287.8	8.7	0.0302293	39.9	1.7	0.0426065	305.6	9.9	0.0323953
REP2						REP2
47	2	0.0425532	303	12	0.039604	35	0	0	298	8	0.0268456
54	3	0.0555556	309	9	0.0291262	36	2	0.0555556	317	11	0.0347003
51	2	0.0392157	264	9	0.0340909	39	1	0.025641	344	12	0.0348837
44	2	0.0454545	271	10	0.0369004	46	2	0.0434783	279	9	0.0322581
53	3	0.0566038	308	9	0.0292208	37	1	0.027027	294	7	0.0238095
49	2	0.0408163	306	10	0.0326797	44	2	0.0454545	280	0	0
55	3	0.0545455	269	10	0.0371747	40	2	0.05	289	7	0.0242215
50	4	0.08	297	8	0.026936	33	1	0.030303	315	12	0.0380952
46	2	0.0434783	301	5	0.0166113	41	2	0.0487805	310	8	0.0258065
53	2	0.0377358	283	12	0.0424028	47	2	0.0425532	308	2	0.00649351
Mean			Mean			Mean			Mean
50.2	2.5	0.0498008	291.1	9.4	0.0322913	39.8	1.5	0.0376884	303.4	7.6	0.0250494
REP3						REP3
49	2	0.0408163	269	6	0.0223048	34	1	0.0294118	347	9	0.0259366
33	2	0.0606061	295	9	0.0305085	42	2	0.047619	291	8	0.0274914
30	2	0.0666667	294	11	0.037415	45	2	0.0444444	333	10	0.03003
51	3	0.0588235	288	9	0.03125	42	3	0.0714286	337	11	0.0326409
45	2	0.0444444	283	4	0.0141343	36	1	0.0277778	281	11	0.0391459
48	2	0.0416667	267	9	0.0337079	45	1	0.0222222	308	10	0.0324675
39	1	0.025641	281	9	0.0320285	39	2	0.0512821	340	11	0.0323529
55	3	0.0545455	288	10	0.0347222	46	3	0.0652174	312	9	0.0288462
46	2	0.0434783	281	12	0.0427046	39	2	0.0512821	322	10	0.0310559
56	3	0.0535714	295	12	0.040678	47	2	0.0425532	305	8	0.0262295
Mean			Mean			Mean			Mean
45.2	2.2	0.0486726	284.1	9.1	0.032031	41.5	1.9	0.0457831	317.6	9.7	0.0305416
REP4						REP4
52	2	0.0384615	298	11	0.0369128	36	1	0.0277778	341	11	0.0322581
53	2	0.0377358	263	12	0.0456274	38	1	0.0263158	264	1	0.00378788
42	2	0.047619	288	9	0.03125	45	2	0.0444444	285	7	0.0245614
45	2	0.0444444	285	12	0.0421053	43	2	0.0465116	263	8	0.0304183
54	1	0.0185185	307	12	0.0390879	33	1	0.030303	314	10	0.0318471
43	3	0.0697674	276	8	0.0289855	44	2	0.0454545	265	1	0.00377358
47	2	0.0425532	269	7	0.0260223	46	2	0.0434783	339	12	0.0353982
53	3	0.0566038	275	8	0.0290909	43	2	0.0465116	264	9	0.0340909
45	2	0.0444444	273	6	0.021978	40	1	0.025	289	11	0.0380623
57	3	0.0526316	277	10	0.0361011	38	2	0.0526316	299	9	0.0301003
Mean			Mean			Mean			Mean
49.1	2.2	0.0448065	281.1	9.5	0.0337958	40.6	1.6	0.0394089	292.3	7.9	0.027027
								RPE			McCoy
							Mean	0.0438689			0.0303156
							SD	0.00418284			0.00297132

## Sheet: 5017 (24hpi)
Donor1						Donor2
RPE			McCoy			RPE			McCoy
REP1			REP1			REP1			REP1
Nuc	Inc	%	Nuc	Inc	%	Nuc	Inc	%	Nuc	Inc	%
52	4		305	7	0.0229508	43	1		260	5	0.0192308
47	1		276	5	0.0181159	44	3		272	5	0.0183824
48	1		310	11	0.0354839	43	3		271	3	0.0110701
51	3		308	4	0.012987	37	2		322	0	0
45	1		318	7	0.0220126	40	3		275	5	0.0181818
45	1		292	14	0.0479452	46	3		276	5	0.0181159
48	1		313	4	0.0127796	34	0		283	4	0.0141343
50	2		304	6	0.0197368	45	2		295	5	0.0169492
44	1		329	7	0.0212766	43	1		256	6	0.0234375
53	4		300	4	0.0133333	47	1		245	8	0.0326531
Mean			Mean			Mean			Mean
48.3	1.9	0.0393375	305.5	6.9	0.0225859	42.2	1.9	0.0450237	275.5	4.6	0.0166969
REP2						REP2
50	2		311	5	0.0160772	37	2		254	1	0.00393701
48	0		301	6	0.0199336	47	3		281	3	0.0106762
52	2		280	9	0.0321429	39	1		277	2	0.00722022
53	5		306	4	0.0130719	46	1		296	4	0.0135135
52	2		301	10	0.0332226	47	3		299	3	0.0100334
51	3		306	7	0.0228758	43	1		273	2	0.00732601
50	2		284	5	0.0176056	37	3		298	5	0.0167785
46	1		318	8	0.0251572	43	1		307	7	0.0228013
52	4		296	1	0.00337838	40	1		291	4	0.0137457
47	1		315	7	0.0222222	41	1		266	3	0.0112782
Mean			Mean			Mean			Mean
50.1	2.2	0.0439122	301.8	6.2	0.0205434	42	1.7	0.0404762	284.2	3.4	0.0119634
REP3						REP3
45	1		312	3	0.00961538	38	0		324	5	0.0154321
47	3		317	9	0.0283912	46	5		290	4	0.0137931
51	3		289	7	0.0242215	39	3		310	5	0.016129
44	1		319	6	0.0188088	47	6		285	5	0.0175439
52	3		279	4	0.0143369	40	2		272	4	0.0147059
44	1		270	5	0.0185185	35	1		325	11	0.0338462
49	2		289	4	0.0138408	41	3		289	6	0.0207612
44	2		316	4	0.0126582	43	2		271	4	0.0147601
51	4		285	7	0.0245614	39	1		271	1	0.00369004
47	1		304	7	0.0230263	37	1		273	4	0.014652
Mean			Mean			Mean			Mean
47.4	2.1	0.0443038	298	5.6	0.0187919	40.5	2.4	0.0592593	291	4.9	0.0168385
REP4						REP4
57	3		292	0	0	36	1		274	1	0.00364964
47	4		276	5	0.0181159	38	2		298	5	0.0167785
58	1		278	1	0.00359712	45	1		307	8	0.0260586
46	2		279	1	0.00358423	43	1		299	3	0.0100334
47	3		279	8	0.0286738	33	0		277	0	0
50	1		304	5	0.0164474	44	2		314	4	0.0127389
48	3		319	4	0.0125392	46	2		298	4	0.0134228
54	2		290	3	0.0103448	43	2		282	3	0.0106383
55	3		323	11	0.0340557	40	1		323	4	0.0123839
45	1		332	11	0.0331325	38	2		333	4	0.012012
Mean			Mean			Mean			Mean
50.7	2.3	0.0453649	297.2	4.9	0.0164872	40.6	1.4	0.0344828	300.5	3.6	0.01198
								RPE			McCoy
							Mean	0.04402			0.0169159
							SD	0.00717722			0.00374005

## Sheet: 27644 (24hpi)
Donor1						Donor2
RPE			McCoy			RPE			McCoy
REP1			REP1			REP1			REP1
Nuc	Inc	%	Nuc	Inc	%	Nuc	Inc	%	Nuc	Inc	%
53	1	0.0188679	310	4	0.0129032	39	0	0	282	3	0.0106383
54	1	0.0185185	303	4	0.0132013	36	1	0.0277778	319	4	0.0125392
59	1	0.0169492	320	5	0.015625	49	1	0.0204082	289	2	0.00692042
48	0	0	341	3	0.00879765	49	1	0.0204082	294	4	0.0136054
46	2	0.0434783	282	4	0.0141844	48	0	0	298	5	0.0167785
51	1	0.0196078	349	5	0.0143266	48	1	0.0208333	298	6	0.0201342
58	1	0.0172414	327	3	0.00917431	37	1	0.027027	326	4	0.0122699
56	0	0	332	3	0.00903614	39	0	0	344	5	0.0145349
57	1	0.0175439	271	4	0.0147601	40	0	0	287	4	0.0139373
56	1	0.0178571	290	3	0.0103448	46	0	0	285	3	0.0105263
Mean			Mean			Mean			Mean
53.8	0.9	0.0167286	312.5	3.8	0.01216	43.1	0.5	0.0116009	302.2	4	0.0132363
REP2						REP2
59	1	0.0169492	276	2	0.00724638	40	1	0.025	327	4	0.0122324
49	0	0	305	6	0.0196721	45	1	0.0222222	276	4	0.0144928
52	1	0.0192308	306	4	0.0130719	36	0	0	333	5	0.015015
47	0	0	269	2	0.00743494	41	1	0.0243902	325	6	0.0184615
45	0	0	344	4	0.0116279	45	1	0.0222222	273	4	0.014652
46	0	0	345	4	0.0115942	37	0	0	308	3	0.00974026
52	1	0.0192308	281	2	0.00711744	44	0	0	315	4	0.0126984
55	1	0.0181818	276	2	0.00724638	47	1	0.0212766	295	8	0.0271186
48	0	0	342	2	0.00584795	37	0	0	326	5	0.0153374
59	1	0.0169492	293	3	0.0102389	37	0	0	299	5	0.0167224
Mean			Mean			Mean			Mean
51.2	0.5	0.00976562	303.7	3.1	0.0102074	40.9	0.5	0.0122249	307.7	4.8	0.0155996
REP3						REP3
54	1	0.0185185	349	3	0.00859599	37	0	0	306	3	0.00980392
47	1	0.0212766	343	4	0.0116618	48	1	0.0208333	323	3	0.00928793
47	1	0.0212766	271	5	0.0184502	45	1	0.0222222	278	2	0.00719424
53	1	0.0188679	274	5	0.0182482	36	0	0	293	2	0.00682594
54	1	0.0185185	333	6	0.018018	37	0	0	305	3	0.00983607
53	1	0.0188679	308	4	0.012987	47	1	0.0212766	275	2	0.00727273
52	2	0.0384615	334	3	0.00898204	49	1	0.0204082	306	2	0.00653595
48	0	0	315	4	0.0126984	35	0	0	285	2	0.00701754
45	0	0	316	5	0.0158228	40	0	0	297	2	0.00673401
46	0	0	326	4	0.0122699	48	1	0.0208333	337	4	0.0118694
Mean			Mean			Mean			Mean
49.9	0.8	0.0160321	316.9	4.3	0.0135689	42.2	0.5	0.0118483	300.5	2.5	0.00831947
REP4						REP4
45	0	0	272	1	0.00367647	42	0	0	334	3	0.00898204
47	1	0.0212766	309	3	0.00970874	47	1	0.0212766	270	2	0.00740741
48	0	0	291	2	0.00687285	41	0	0	269	2	0.00743494
45	0	0	309	2	0.00647249	38	0	0	315	4	0.0126984
47	0	0	301	3	0.00996678	38	0	0	342	2	0.00584795
52	1	0.0192308	288	4	0.0138889	45	1	0.0222222	300	2	0.00666667
58	0	0	267	2	0.00749064	48	0	0	312	2	0.00641026
58	1	0.0172414	267	2	0.00749064	35	0	0	313	4	0.0127796
49	0	0	344	3	0.00872093	42	1	0.0238095	271	2	0.00738007
57	1	0.0175439	287	2	0.00696864	36	0	0	343	3	0.00874636
Mean			Mean			Mean			Mean
50.6	0.4	0.00790514	293.5	2.4	0.00817717	41.2	0.3	0.00728155	306.9	2.6	0.00847181
								RPE			McCoy
							Mean	0.0116734			0.0112191
							SD	0.00342305			0.00282583

## Sheet: 685 (24hpi)
Donor1						Donor2
RPE			McCoy			RPE			McCoy
REP1			REP1			REP1			REP1
Nuc	Inc	%	Nuc	Inc	%	Nuc	Inc	%	Nuc	Inc	%
46	3	0.0652174	342	8	0.0233918	35	3	0.0857143	274	7	0.0255474
45	2	0.0444444	348	9	0.0258621	40	4	0.1	347	8	0.0230548
52	4	0.0769231	276	9	0.0326087	40	2	0.05	275	9	0.0327273
51	0	0	320	11	0.034375	46	2	0.0434783	340	9	0.0264706
49	1	0.0204082	280	9	0.0321429	47	2	0.0425532	317	8	0.0252366
53	2	0.0377358	341	9	0.026393	48	1	0.0208333	336	10	0.0297619
52	2	0.0384615	299	8	0.0267559	42	1	0.0238095	273	9	0.032967
48	1	0.0208333	285	10	0.0350877	39	1	0.025641	303	10	0.0330033
51	2	0.0392157	293	9	0.0307167	33	0	0	345	10	0.0289855
53	0	0	280	9	0.0321429	47	2	0.0425532	299	9	0.0301003
Mean			Mean			Mean			Mean
50	1.7	0.034	306.4	9.1	0.0296997	41.7	1.8	0.0431655	310.9	8.9	0.0286266
REP2						REP2
46	0	0	314	10	0.0318471	34	1	0.0294118	322	9	0.0279503
44	1	0.0227273	305	10	0.0327869	49	2	0.0408163	279	7	0.0250896
51	2	0.0392157	342	11	0.0321637	44	3	0.0681818	301	8	0.0265781
55	0	0	330	11	0.0333333	43	1	0.0232558	327	9	0.0275229
54	3	0.0555556	317	11	0.0347003	47	1	0.0212766	342	10	0.0292398
46	2	0.0434783	308	9	0.0292208	34	0	0	286	10	0.034965
54	2	0.037037	323	12	0.0371517	41	1	0.0243902	275	8	0.0290909
56	2	0.0357143	331	10	0.0302115	34	2	0.0588235	310	8	0.0258065
57	0	0	320	12	0.0375	43	1	0.0232558	278	8	0.028777
45	4	0.0888889	336	9	0.0267857	47	1	0.0212766	319	7	0.0219436
Mean			Mean			Mean			Mean
50.8	1.6	0.0314961	322.6	10.5	0.032548	41.6	1.3	0.03125	303.9	8.4	0.0276407
REP3						REP3
50	0	0	292	7	0.0239726	30	0	0	301	8	0.0265781
46	0	0	283	8	0.0282686	31	1	0.0322581	347	7	0.0201729
45	2	0.0444444	342	8	0.0233918	35	2	0.0571429	265	9	0.0339623
48	0	0	289	9	0.0311419	35	1	0.0285714	291	7	0.024055
46	3	0.0652174	335	7	0.0208955	36	1	0.0277778	265	8	0.0301887
45	2	0.0444444	299	7	0.0234114	36	2	0.0555556	286	10	0.034965
50	2	0.04	337	10	0.0296736	37	1	0.027027	284	8	0.028169
53	3	0.0566038	309	9	0.0291262	42	1	0.0238095	310	10	0.0322581
53	2	0.0377358	265	9	0.0339623	42	1	0.0238095	298	8	0.0268456
47	1	0.0212766	287	9	0.0313589	37	0	0	344	8	0.0232558
Mean			Mean			Mean			Mean
48.3	1.5	0.0310559	303.8	8.3	0.0273206	36.1	1	0.0277008	299.1	8.3	0.0277499
REP4						REP4
43	0	0	278	8	0.028777	33	1	0.030303	268	9	0.0335821
50	3	0.06	319	10	0.031348	35	2	0.0571429	300	11	0.0366667
43	1	0.0232558	276	9	0.0326087	35	1	0.0285714	323	10	0.0309598
57	3	0.0526316	336	10	0.0297619	37	0	0	344	11	0.0319767
55	1	0.0181818	320	9	0.028125	40	1	0.025	312	10	0.0320513
47	2	0.0425532	341	8	0.0234604	44	0	0	302	11	0.0364238
47	2	0.0425532	278	8	0.028777	45	0	0	339	10	0.0294985
46	2	0.0434783	274	9	0.0328467	43	2	0.0465116	341	8	0.0234604
45	1	0.0222222	347	10	0.0288184	41	0	0	332	9	0.0271084
48	3	0.0625	277	8	0.0288809	46	2	0.0434783	333	8	0.024024
Mean			Mean			Mean			Mean
48.1	1.8	0.037422	304.6	8.9	0.0292186	39.9	0.9	0.0225564	319.4	9.7	0.0303694
								RPE			McCoy
							Mean	0.0323308			0.0293101
							SD	0.00617093			0.00174026

## Sheet: 2556 (24hpi)
Donor1						Donor2
RPE			McCoy			RPE			McCoy
REP1			REP1			REP1			REP1
Nuc	Inc	%	Nuc	Inc	%	Nuc	Inc	%	Nuc	Inc	%
48	0	0	307	5	0.0162866	37	1	0.027027	292	8	0.0273973
57	1	0.0175439	331	5	0.0151057	45	1	0.0222222	330	7	0.0212121
49	2	0.0408163	310	8	0.0258065	34	0	0	288	6	0.0208333
49	1	0.0204082	279	8	0.0286738	43	1	0.0232558	348	9	0.0258621
52	1	0.0192308	300	5	0.0166667	46	1	0.0217391	313	9	0.028754
50	1	0.02	273	7	0.025641	45	2	0.0444444	283	6	0.0212014
51	1	0.0196078	276	5	0.0181159	35	0	0	328	6	0.0182927
43	0	0	339	7	0.020649	43	2	0.0465116	328	5	0.0152439
59	0	0	305	8	0.0262295	34	0	0	278	6	0.0215827
44	1	0.0227273	333	9	0.027027	36	1	0.0277778	295	9	0.0305085
Mean			Mean			Mean			Mean
50.2	0.8	0.0159363	305.3	6.7	0.0219456	39.8	0.9	0.0226131	308.3	7.1	0.0230295
REP2						REP2
55	1	0.0181818	336	8	0.0238095	34	0	0	324	5	0.0154321
58	1	0.0172414	349	9	0.025788	44	2	0.0454545	323	5	0.0154799
42	0	0	265	5	0.0188679	35	1	0.0285714	330	6	0.0181818
56	1	0.0178571	308	9	0.0292208	35	1	0.0285714	290	6	0.0206897
48	1	0.0208333	303	6	0.019802	40	1	0.025	312	5	0.0160256
54	1	0.0185185	348	7	0.0201149	43	0	0	296	5	0.0168919
57	2	0.0350877	344	7	0.0203488	46	1	0.0217391	271	7	0.0258303
52	0	0	277	6	0.0216606	36	1	0.0277778	294	4	0.0136054
46	1	0.0217391	269	5	0.0185874	39	0	0	309	5	0.0161812
44	1	0.0227273	343	7	0.0204082	39	0	0	286	5	0.0174825
Mean			Mean			Mean			Mean
51.2	0.9	0.0175781	314.2	6.9	0.0219605	39.1	0.7	0.0179028	303.5	5.3	0.0174629
REP3						REP3
56	1	0.0178571	266	6	0.0225564	35	0	0	292	8	0.0273973
42	1	0.0238095	281	7	0.024911	47	1	0.0212766	281	9	0.0320285
54	1	0.0185185	306	5	0.0163399	41	0	0	293	8	0.0273038
47	0	0	270	5	0.0185185	49	0	0	312	5	0.0160256
54	1	0.0185185	265	9	0.0339623	42	2	0.047619	334	6	0.0179641
49	0	0	289	6	0.0207612	40	1	0.025	286	5	0.0174825
46	1	0.0217391	348	5	0.0143678	41	2	0.0487805	295	6	0.020339
46	1	0.0217391	285	6	0.0210526	45	2	0.0444444	348	7	0.0201149
59	1	0.0169492	328	9	0.027439	36	0	0	297	6	0.020202
47	1	0.0212766	310	6	0.0193548	49	1	0.0204082	284	6	0.0211268
Mean			Mean			Mean			Mean
50	0.8	0.016	294.8	6.4	0.0217096	42.5	0.9	0.0211765	302.2	6.6	0.0218398
REP4						REP4
56	3	0.0535714	347	4	0.0115274	44	0	0	330	2	0.00606061
45	1	0.0222222	309	5	0.0161812	40	1	0.025	286	5	0.0174825
52	0	0	321	4	0.0124611	34	0	0	293	6	0.0204778
42	1	0.0238095	293	3	0.0102389	43	1	0.0232558	271	7	0.0258303
56	1	0.0178571	349	4	0.0114613	36	2	0.0555556	326	8	0.0245399
47	1	0.0212766	292	5	0.0171233	47	1	0.0212766	324	5	0.0154321
51	1	0.0196078	294	6	0.0204082	42	0	0	311	9	0.0289389
46	0	0	297	5	0.016835	47	1	0.0212766	330	5	0.0151515
56	1	0.0178571	276	5	0.0181159	40	1	0.025	342	2	0.00584795
53	0	0	321	3	0.00934579	35	0	0	333	8	0.024024
Mean			Mean			Mean			Mean
50.4	0.9	0.0178571	309.9	4.4	0.0141981	40.8	0.7	0.0171569	314.6	5.7	0.0181182
								RPE			McCoy
							Mean	0.0182776			0.0201529
							SD	0.00238841			0.0030879

## Sheet: IHC
24032											27692											Control
TGF-2											TGF-1											TGF-control
	REP1					REP2						REP1					REP2						REP1					REP2
	Well	Well	Well	Well		Well	Well	Well	Well			Well	Well	Well	Well		Well	Well	Well	Well			Well	Well	Well	Well		Well	Well	Well	Well
Background	238.279	238	235	240		238	239	241	238		Background	239	238	239	238		240	240	240	242		Background	238	239	240	239		239	239	239	240
	238.321	240	236	239		236	237	239	240			240	240	239	241		242	240	237	240			238	240	240	240		240	239	240	239
	239.413	241	239	236		240	240	239	239			241	241	241	240		242	241	241	241			238	239	239	241		239	241	238	241
	237.929	238	235	238		238	239	236	241			240	240	240	239		237	240	239	242			240	240	239	238		238	239	240	239
	238.658	235	240	238		237	239	241	238			238	239	241	241		238	241	240	237			241	239	240	238		239	240	240	238
Cells	216.415	218	217	216		217	218	219	219		Cells	222	224	221	224		224	225	225	224		Cells	226	227	228	225		227	226	228	226
	217.056	217	218	216		217	220	218	224			223	220	225	225		221	225	225	224			226	226	227	227		226	226	227	226
	220.345	219	216	219		218	222	219	220			225	223	223	222		224	225	224	223			224	228	227	225		226	227	226	226
	221.075	220	217	220		216	218	217	216			223	223	223	224		223	222	225	226			225	228	226	226		227	227	227	227
	220.624	217	217	218		222	217	223	219			223	224	225	222		221	225	223	223			226	226	228	227		226	226	226	226
Mean C	238.52	238.4	237	238.2		237.8	238.8	239.2	239.2		Mean C	239.6	239.6	240	239.8		239.8	240.4	239.4	240.4		Mean C	239	239.4	239.6	239.2		239	239.6	239.4	239.4
Mean B	219.103	218.2	217	217.8		218	219	219.2	219.6		Mean B	223.2	222.8	223.4	223.4		222.6	224.4	224.4	224		Mean B	225.4	227	227.2	226		226.4	226.4	226.8	226.2														Mean	SD
																																		С	1.05426	0.96124	0.96124	1.02326		0.976744	1.02326	0.976744	1.02326		1	0.0351595	Control
Diff	19.417	20.2	20	20.4		19.8	19.8	20	19.6		Diff	16.4	16.8	16.6	16.4		17.2	16	15	16.4		Diff	13.6	12.4	12.4	13.2		12.6	13.2	12.6	13.2			1	1.20588	1.35484	1.33871	1.24242		1.36508	1.21212	1.19048	1.24242		1.26899	0.0719688	27692
Result											Result											Result												2	1.42772	1.62903	1.6129	1.54545		1.57143	1.5	1.5873	1.48485		1.54484	0.0692385	24032
																																		С	13.6	12.4	12.4	13.2		12.6	13.2	12.6	13.2		12.9
																																		1	16.4	16.8	16.6	16.4		17.2	16	15	16.4
																																		2	19.417	20.2	20	20.4		19.8	19.8	20	19.6
VEGF-2											VEGF-1											VEGF-control
	REP1					REP2						REP1					REP2						REP1					REP2							12.9	12.9	12.9	12.9		12.9	12.9	12.9	12.9
	Well	Well	Well	Well		Well	Well	Well	Well			Well	Well	Well	Well		Well	Well	Well	Well			Well	Well	Well	Well		Well	Well	Well	Well
Background	240	241	242	240		240	242	240	242		Background	241	240	241	239		241	238	240	241		Background	242	242	239	242		242	239	240	242
	242	241	242	241		242	241	241	240			242	240	239	241		242	238	242	239			240	239	239	242		241	241	241	240
	240	240	240	242		241	239	242	242			240	240	241	240		240	239	240	241			242	240	242	241		240	239	240	241
	242	240	240	241		240	242	240	239			242	240	241	240		241	239	240	239			240	240	242	239		242	242	241	240
	241	241	242	240		239	240	239	239			240	239	240	240		240	239	239	239			239	242	239	241		240	242	241	239
Cells	231	231	230	230		229	230	230	228		Cells	228	229	226	229		227	227	228	227		Cells	231	228	229	231		231	229	231	226
	231	232	231	231		228	228	231	231			229	228	227	228		226	228	226	228			231	228	229	229		231	231	231	227
	230	230	231	231		228	231	231	231			229	229	226	226		226	229	228	228			230	230	229	228		230	230	231	226
	230	230	232	229		228	228	229	228			229	228	226	229		225	229	228	226			230	230	229	229		231	229	229	228
	231	231	230	230		228	228	230	230			228	227	226	228		226	227	227	227			229	229	228	230		230	229	231	229
Mean C	241	240.6	241.2	240.8		240.4	240.8	240.4	240.4		Mean C	241	239.8	240.4	240		240.8	238.6	240.2	239.8		Mean C	240.6	240.6	240.2	241		241	240.6	240.6	240.4
Mean B	230.6	230.8	230.8	230.2		228.2	229	230.2	229.6		Mean B	228.6	228.2	226.2	228		226	228	227.4	227.2		Mean B	230.2	229	228.8	229.4		230.6	229.6	230.6	227.2														Mean	SD
																																		С	0.928571	1.03571	1.01786	1.03571		0.928571	0.982143	0.892857	1.17857		1	0.0900478	Control
Diff	10.4	9.8	10.4	10.6		12.2	11.8	10.2	10.8		Diff	12.4	11.6	14.2	12		14.8	10.6	12.8	12.6		Diff	10.4	11.6	11.4	11.6		10.4	11	10	13.2			1	1.19231	1	1.24561	1.03448		1.42308	0.963636	1.28	0.954545		1.13671	0.173109	27692
Result											Result											Result												2	1	0.844828	0.912281	0.913793		1.17308	1.07273	1.02	0.818182		0.969361	0.11976	24032
																																		С	10.4	11.6	11.4	11.6		10.4	11	10	13.2		11.2
COLLIV-2											COLLIV-1											COLLIV-control												1	12.4	11.6	14.2	12		14.8	10.6	12.8	12.6
	REP1					REP2						REP1					REP2						REP1					REP2						2	10.4	9.8	10.4	10.6		12.2	11.8	10.2	10.8
	Well	Well	Well	Well		Well	Well	Well	Well			Well	Well	Well	Well		Well	Well	Well	Well			Well	Well	Well	Well		Well	Well	Well	Well
Background	240	239	241	239		238	239	240	238		Background	241	238	239	238		238	241	241	241		Background	241	241	238	241		240	239	239	238				11.2	11.2	11.2	11.2		11.2	11.2	11.2	11.2
	238	241	239	240		240	241	240	241			241	239	238	241		238	238	239	238			238	239	240	240		241	238	238	241
	239	239	241	239		238	238	240	238			239	239	238	238		241	240	238	238			241	239	238	238		239	239	240	241
	238	238	238	240		239	240	240	241			240	240	241	238		239	240	241	240			239	240	241	239		238	238	241	240
	240	240	241	241		241	240	241	241			239	240	239	241		240	238	240	239			240	241	239	238		240	239	240	241
Cells	202	200	203	204		203	200	203	204		Cells	209	209	209	208		209	209	209	208		Cells	212	211	212	211		211	212	210	210
	202	204	203	202		202	204	203	202			208	209	208	207		208	209	208	207			212	214	213	212		213	214	210	213
	203	200	202	203		202	203	202	203			208	209	207	210		208	209	207	210			210	211	214	214		213	214	213	213
	203	204	202	201		203	204	202	202			210	208	210	208		210	208	210	208			212	214	214	214		212	210	210	212
	202	201	202	201		202	201	202	202			207	208	208	207		207	208	208	207			213	214	214	214		211	213	211	210
Mean C	239	239.4	240	239.8		239.2	239.6	240.2	239.8		Mean C	240	239.2	239	239.2		239.2	239.4	239.8	239.2		Mean C	239.8	240	239.2	239.2		239.6	238.6	239.6	240.2
Mean B	202.4	201.8	202.4	202.2		202.4	202.4	202.4	202.6		Mean B	208.4	208.6	208.4	208		208.4	208.6	208.4	208		Mean B	211.8	212.8	213.4	213		212	212.6	210.8	211.6														Mean	SD
																																		С	1.02658	0.99725	0.945921	0.960587		1.01192	0.953254	1.05591	1.04858		1	0.0431034	Control
Diff	36.6	37.6	37.6	37.6		36.8	37.2	37.8	37.2		Diff	31.6	30.6	30.6	31.2		30.8	30.8	31.4	31.2		Diff	28	27.2	25.8	26.2		27.6	26	28.8	28.6			1	1.12857	1.125	1.18605	1.19084		1.11594	1.18462	1.09028	1.09091		1.13903	0.0422653	27692
Result											Result											Result												2	1.30714	1.38235	1.45736	1.43511		1.33333	1.43077	1.3125	1.3007		1.36991	0.0645005	24032
																																		С	28	27.2	25.8	26.2		27.6	26	28.8	28.6		27.275
IL8-2											IL8-1											IL8-control												1	31.6	30.6	30.6	31.2		30.8	30.8	31.4	31.2
	REP1					REP2						REP1					REP2						REP1					REP2						2	36.6	37.6	37.6	37.6		36.8	37.2	37.8	37.2
	Well	Well	Well	Well		Well	Well	Well	Well			Well	Well	Well	Well		Well	Well	Well	Well			Well	Well	Well	Well		Well	Well	Well	Well
Background	240	239	241	239		240	239	240	241		Background	241	241	241	241		240	241	241	241		Background	239	241	241	240		242	239	240	241				27.275	27.275	27.275	27.275		27.275	27.275	27.275	27.275
	240	240	241	239		241	241	240	241			241	239	239	239		240	240	240	239			241	241	239	240		240	240	241	240
	240	240	241	239		241	239	241	239			239	241	241	241		239	240	239	240			241	239	241	242		240	239	240	240
	240	240	241	239		239	239	241	241			240	239	240	239		241	241	239	240			240	240	239	241		241	240	239	241
	240	239	240	241		241	241	241	240			239	241	239	240		239	240	241	241			239	239	239	240		239	241	241	240
Cells	231	231	232	230		232	233	233	232		Cells	233	233	233	233		232	232	233	232		Cells	234	234	235	235		236	236	234	236
	231	232	233	232		232	233	233	233			232	233	233	234		233	232	232	233			235	235	236	236		236	236	236	234
	232	232	232	232		232	231	232	232			231	233	234	233		231	233	233	230			235	236	235	234		234	235	236	235
	233	230	233	231		232	231	232	232			234	233	234	233		230	232	232	233			234	235	236	234		236	235	235	235
	232	231	233	231		233	231	232	232			233	233	232	233		230	232	232	233			234	235	234	234		236	235	234	235
Mean C	240	239.6	240.8	239.4		240.4	239.8	240.6	240.4		Mean C	240	240.2	240	240		239.8	240.4	240	240.2		Mean C	240	240	239.8	240.6		240.4	239.8	240.2	240.4
Mean B	231.8	231.2	232.6	231.2		232.2	231.8	232.4	232.2		Mean B	232.6	233	233.2	233.2		231.2	232.2	232.4	232.2		Mean B	234.4	235	235.2	234.6		235.6	235.4	235	235														Mean	SD
																																		С	1.09268	0.97561	0.897561	1.17073		0.936585	0.858537	1.01463	1.05366		1	0.104167	Control
Diff	8.2	8.4	8.2	8.2		8.2	8	8.2	8.2		Diff	7.4	7.2	6.8	6.8		8.6	8.2	7.6	8		Diff	5.6	5	4.6	6		4.8	4.4	5.2	5.4			1	1.32143	1.44	1.47826	1.13333		1.79167	1.86364	1.46154	1.48148		1.49642	0.235865	27692
Result											Result											Result												2	1.46429	1.68	1.78261	1.36667		1.70833	1.81818	1.57692	1.51852		1.61444	0.159218	24032
																																		С	5.6	5	4.6	6		4.8	4.4	5.2	5.4		5.125
SMA-2											SMA-1											SMA-control												1	7.4	7.2	6.8	6.8		8.6	8.2	7.6	8
	REP1					REP2						REP1					REP2						REP1					REP2						2	0	8.4	8.2	8.2		8.2	8	8.2	8.2
	Well	Well	Well	Well		Well	Well	Well	Well			Well	Well	Well	Well		Well	Well	Well	Well			Well	Well	Well	Well		Well	Well	Well	Well
Background	239	238	240	241		238	240	240	238		Background	239	238	241	239		240	239	238	240		Background	240	239	240	237		241	238	238	241				5.125	5.125	5.125	5.125		5.125	5.125	5.125	5.125
	238	239	239	239		240	241	240	239			238	241	238	240		240	241	241	239			238	238	238	238		238	239	239	241
	240	240	239	238		241	238	239	239			240	238	241	239		240	240	239	239			241	240	239	238		241	239	240	238
	239	238	240	239		238	240	240	241			240	238	241	238		240	239	239	239			238	237	238	239		240	239	241	239
	238	239	240	239		239	238	238	241			238	239	238	238		238	238	238	238			238	240	240	239		241	239	239	240
Cells	209	213	213	211		218	220	223	220		Cells	213	209	210	213		218	215	215	215		Cells	209	211	210	209		202	202	205	202
	209	208	212	212		222	220	219	221			211	209	211	209		215	215	215	218			211	210	212	211		201	202	202	201
	209	210	213	210		224	220	223	224			210	210	213	211		217	216	215	216			213	210	213	211		203	205	204	204
	211	211	214	212		221	219	219	222			209	212	209	213		217	215	216	215			213	212	212	210		204	202	204	201
	211	210	214	210		220	222	221	221			212	210	212	212		215	218	217	217			213	210	211	209		203	202	203	203
Mean C	238.8	238.8	239.6	239.2		239.2	239.4	239.4	239.6		Mean C	239	238.8	239.8	238.8		239.6	239.4	239	239		Mean C	239	238.8	239	238.2		240.2	238.8	239.4	239.8
Mean B	209.8	210.4	213.2	211		221	220.2	221	221.6		Mean B	211	210	211	211.6		216.4	215.8	215.6	216.2		Mean B	211.8	210.6	211.6	210		202.6	202.6	203.6	202.2														Mean	SD
																																		С	0.842758	0.873741	0.848954	0.873741		1.16499	1.12161	1.10922	1.16499		1	0.151461	Control
Diff	29	28.4	26.4	28.2		18.2	19.2	18.4	18		Diff	28	28.8	28.8	27.2		23.2	23.6	23.4	22.8		Diff	27.2	28.2	27.4	28.2		37.6	36.2	35.8	37.6			1	1.02941	1.02128	1.05109	0.964539		0.617021	0.651934	0.653631	0.606383		0.824411	0.207455	27692
Result											Result											Result												2	1.06618	1.00709	0.963504	1		0.484043	0.530387	0.513966	0.478723		0.755486	0.273123	24032
																																		С	27.2	28.2	27.4	28.2		37.6	36.2	35.8	37.6		32.275
																																		1	28	28.8	28.8	27.2		23.2	23.6	23.4	22.8
																																		2	29	28.4	26.4	28.2		18.2	19.2	18.4	18
																																			32.275	32.275	32.275	32.275		32.275	32.275	32.275	32.275
TNF-2											TNF-1											TNF-control
	REP1					REP2						REP1					REP2						REP1					REP2
	Well	Well	Well	Well		Well	Well	Well	Well			Well	Well	Well	Well		Well	Well	Well	Well			Well	Well	Well	Well		Well	Well	Well	Well
Background	241	241	240	240		241	241	240	240		Background	240	240	238	241		238	239	242	238		Background	241	239	240	238		240	241	240	240
	241	239	239	239		240	241	239	241			240	238	240	240		238	240	239	239			239	241	241	240		241	239	240	241
	241	239	240	241		239	240	240	238			240	238	241	241		239	238	240	240			238	241	240	240		239	239	240	239
	241	240	239	241		240	238	241	240			239	240	239	240		241	239	239	240			239	239	241	238		240	241	241	241
	240	241	240	241		238	240	239	240			238	240	241	240		240	239	238	239			238	241	239	240		238	241	240	239
Cells	239	237	237	237		237	237	239	238		Cells	236	239	236	237		236	239	237	237		Cells	237	238	238	238		239	239	238	237
	238	238	238	239		238	237	237	237			237	235	236	236		237	237	238	236			237	238	237	237		237	237	239	237
	239	237	236	238		237	238	238	237			236	236	237	239		236	235	236	237			237	239	239	238		237	237	237	239
	238	239	239	238		237	238	237	236			238	237	238	237		237	236	237	236			238	237	238	236		239	237	237	238
	238	238	237	237		238	236	238	238			236	236	235	236		236	235	237	236			238	239	238	236		237	239	237	239
Mean C	240.8	240	239.6	240.4		239.6	240	239.8	239.8		Mean C	239.4	239.2	239.8	240.4		239.2	239	239.6	239.2		Mean C	239	240.2	240.2	239.2		239.6	240.2	240.2	240
Mean B	238.4	237.8	237.4	237.8		237.4	237.2	237.8	237.2		Mean B	236.6	236.6	236.4	237		236.4	236.4	237	236.4		Mean B	237.4	238.2	238	237		237.8	237.8	237.6	238														Mean	SD
																																		С	0.761905	0.952381	1.04762	1.04762		0.857143	1.14286	1.2381	0.952381		1	0.152721	Control
Diff	2.4	2.2	2.2	2.6		2.2	2.8	2	2.6		Diff	2.8	2.6	3.4	3.4		2.8	2.6	2.6	2.8		Diff	1.6	2	2.2	2.2		1.8	2.4	2.6	2			1	1.75	1.3	1.54545	1.54545		1.55556	1.08333	1	1.4		1.39747	0.256136	27692
Result											Result											Result												2	1.5	1.1	1	1.18182		1.22222	1.16667	0.769231	1.3		1.15499	0.21424	24032
																																		С	1.6	2	2.2	2.2		1.8	2.4	2.6	2		2.1
COLLI-2											COLLI-1											COLLI-control												1	2.8	2.6	3.4	3.4		2.8	2.6	2.6	2.8
	REP1					REP2						REP1					REP2						REP1					REP2						2	2.4	2.2	2.2	2.6		2.2	2.8	2	2.6
	Well	Well	Well	Well		Well	Well	Well	Well			Well	Well	Well	Well		Well	Well	Well	Well			Well	Well	Well	Well		Well	Well	Well	Well
Background	239	239	238	237		237	238	237	239		Background	236	239	236	237		236	239	237	237		Background	238	238	239	239		241	241	241	241				2.1	2.1	2.1	2.1		2.1	2.1	2.1	2.1
	237	238	238	238		238	239	237	237			237	235	236	236		237	237	238	236			239	240	239	237		239	240	239	239
	238	239	239	239		237	238	237	238			236	236	237	239		236	235	236	237			239	238	239	239		240	241	241	239
	239	239	237	237		239	237	239	239			238	237	238	237		237	236	237	236			239	238	237	239		239	241	241	239
	239	237	238	238		239	238	238	239			236	236	235	236		236	235	237	236			237	237	238	239		240	240	241	241
Cells	228	227	227	227		227	228	225	227		Cells	230	230	229	229		230	230	231	229		Cells	233	233	234	232		235	234	236	234
	228	228	228	228		228	227	226	229			230	228	230	227		227	227	228	227			231	232	232	235		234	235	235	233
	229	228	227	226		228	227	228	226			229	227	230	229		225	229	228	227			233	233	234	234		234	235	235	235
	227	227	228	228		228	229	227	229			231	230	227	227		228	229	229	228			234	235	233	234		234	235	236	235
	227	228	227	226		227	225	228	227			229	228	228	230		227	227	229	230			235	234	235	232		234	235	236	235
Mean C	238.4	238.4	238	237.8		238	238	237.6	238.4		Mean C	236.6	236.6	236.4	237		236.4	236.4	237	236.4		Mean C	238.4	238.2	238.4	238.6		239.8	240.6	240.6	239.8
Mean B	227.8	227.6	227.4	227		227.6	227.2	226.8	227.6		Mean B	229.8	228.6	228.8	228.4		227.4	228.4	229	228.2		Mean B	233.2	233.4	233.6	233.4		234.2	234.8	235.6	234.4														Mean	SD
																																		С	0.995215	0.91866	0.91866	0.995215		1.07177	1.11005	0.956938	1.03349		1	0.0691951	Control
Diff	10.6	10.8	10.6	10.8		10.4	10.8	10.8	10.8		Diff	6.8	8	7.6	8.6		9	8	8	8.2		Diff	5.2	4.8	4.8	5.2		5.6	5.8	5	5.4			1	1.30769	1.66667	1.58333	1.65385		1.60714	1.37931	1.6	1.51852		1.53956	0.130515	27692
Result											Result											Result												2	2.03846	2.25	2.20833	2.07692		1.85714	1.86207	2.16	2		2.05662	0.147691	24032
																																		С	5.2	4.8	4.8	5.2		5.6	5.8	5	5.4		5.225
MPP9-2											MMP9-1											MMP-control												1	6.8	8	7.6	8.6		9	8	8	8.2
	REP1					REP2						REP1					REP2						REP1					REP2						2	10.6	10.8	10.6	10.8		10.4	10.8	10.8	10.8
	Well	Well	Well	Well		Well	Well	Well	Well			Well	Well	Well	Well		Well	Well	Well	Well			Well	Well	Well	Well		Well	Well	Well	Well
Background	238	240	238	239		240	239	239	239		Background	237	237	238	239		239	237	237	240		Background	239	239	238	237		237	238	240	237				5.225	5.225	5.225	5.225		5.225	5.225	5.225	5.225
	237	237	238	240		239	238	239	238			239	239	237	239		237	237	238	237			240	239	237	237		237	237	238	240
	239	238	238	237		239	240	239	238			238	240	239	238		238	239	237	238			238	237	240	239		238	240	237	240
	238	239	239	239		239	240	237	238			238	237	240	240		240	240	238	237			240	238	237	238		238	240	237	239
	240	239	238	238		237	237	240	238			238	238	237	239		239	237	238	238			239	237	237	240		240	238	238	239
Cells	228	229	228	228		229	229	227	229		Cells	226	227	226	226		227	228	228	226		Cells	230	228	229	229		230	229	228	229
	229	227	228	229		228	227	228	228			228	228	227	226		227	227	227	226			229	228	228	230		230	230	229	230
	229	228	228	229		227	227	227	228			226	228	227	228		227	226	227	227			230	227	230	228		229	228	229	230
	228	228	229	229		227	226	227	229			226	228	226	228		229	228	226	228			228	228	230	230		230	228	228	229
	229	228	229	228		228	228	228	229			226	228	226	228		228	226	227	226			230	228	230	228		230	230	229	228
Mean C	238.4	238.6	238.2	238.6		238.8	238.8	238.8	238.2		Mean C	238	238.2	238.2	239		238.6	238	237.6	238		Mean C	239.2	238	237.8	238.2		238	238.6	238	239
Mean B	228.6	228	228.4	228.6		227.8	227.4	227.4	228.6		Mean B	226.4	227.8	226.4	227.2		227.6	227	227	226.6		Mean B	229.4	227.8	229.4	229		229.8	229	228.6	229.2														Mean	SD
																																		С	1.05094	1.09383	0.900804	0.986595		0.879357	1.02949	1.00804	1.05094		1	0.0751217	Control
Diff	9.8	10.6	9.8	10		11	11.4	11.4	9.6		Diff	11.6	10.4	11.8	11.8		11	11	10.6	11.4		Diff	9.8	10.2	8.4	9.2		8.2	9.6	9.4	9.8			1	1.18367	1.01961	1.40476	1.28261		1.34146	1.14583	1.12766	1.16327		1.20861	0.125638	27692	*
Result											Result											Result												2	1	1.03922	1.16667	1.08696		1.34146	1.1875	1.21277	0.979592		1.12677	0.122912	24032
																																		С	9.8	10.2	8.4	9.2		8.2	9.6	9.4	9.8		9.325
																																		1	11.6	10.4	11.8	11.8		11	11	10.6	11.4
																																		2	9.8	10.6	9.8	10		11	11.4	11.4	9.6
FGF-2											FGF-1											FGF-control
	REP1					REP2						REP1					REP2						REP1					REP2							9.325	9.325	9.325	9.325		9.325	9.325	9.325	9.325
	Well	Well	Well	Well		Well	Well	Well	Well			Well	Well	Well	Well		Well	Well	Well	Well			Well	Well	Well	Well		Well	Well	Well	Well
Background	239	239	238	240		240	238	238	240		Background	239	239	240	239		238	239	238	240		Background	240	238	239	239		240	240	240	238
	240	240	240	240		239	240	239	239			240	238	238	239		238	239	239	240			240	240	240	238		239	239	238	238
	239	240	240	240		239	238	240	238			240	240	240	240		240	238	239	240			238	239	239	240		238	238	239	239
	239	240	238	239		239	239	239	238			239	239	240	240		240	238	238	239			240	238	239	239		238	238	239	238
	239	240	238	239		240	238	240	240			238	240	240	240		240	238	239	238			239	238	239	240		240	240	240	238
Cells	228	229	228	228		229	229	227	229		Cells	218	217	218	215		218	216	216	218		Cells	223	223	222	221		222	221	222	223
	229	227	228	229		228	227	228	228			216	217	216	215		216	216	217	216			224	223	224	220		223	221	222	224
	229	228	228	229		227	227	227	228			216	217	218	216		217	217	217	218			224	224	223	222		223	224	222	223
	228	228	229	229		227	226	227	229			217	216	216	216		218	217	217	217			222	222	222	222		221	223	222	223
	229	228	229	228		228	228	228	229			217	217	216	215		216	216	216	216			221	225	223	221		224	222	224	222
Mean C	239.2	239.8	238.8	239.6		239.4	238.6	239.2	239		Mean C	239.2	239.2	239.6	239.6		239.2	238.4	238.6	239.4		Mean C	239.4	238.6	239.2	239.2		239	239	239.2	238.2
Mean B	228.6	228	228.4	228.6		227.8	227.4	227.4	228.6		Mean B	216.8	216.8	216.8	215.4		217	216.4	216.6	217		Mean B	222.8	223.4	222.8	221.2		222.6	222.2	222.4	223														Mean	SD
																																		С	1.01065	0.925419	0.998478	1.09589		0.998478	1.02283	1.02283	0.925419		1	0.0553952	Control
Diff	10.6	11.8	10.4	11		11.6	11.2	11.8	10.4		Diff	22.4	22.4	22.8	24.2		22.2	22	22	22.4		Diff	16.6	15.2	16.4	18		16.4	16.8	16.8	15.2			1	1.3494	1.47368	1.39024	1.34444		1.35366	1.30952	1.30952	1.47368		1.37552	0.0658203	27692
Result											Result											Result												2	0.638554	0.776316	0.634146	0.611111		0.707317	0.666667	0.702381	0.684211		0.677588	0.0524252	24032
																																		С	16.6	15.2	16.4	18		16.4	16.8	16.8	15.2		16.425
																																		1	22.4	22.4	22.8	24.2		22.2	22	22	22.4
																																		2	10.6	11.8	10.4	11		11.6	11.2	11.8	10.4
																																			16.425	16.425	16.425	16.425		16.425	16.425	16.425	16.425
ECAD-2											ECAD-1											ECAD-control
	REP1					REP2						REP1					REP2						REP1					REP2
	Well	Well	Well	Well		Well	Well	Well	Well			Well	Well	Well	Well		Well	Well	Well	Well			Well	Well	Well	Well		Well	Well	Well	Well
Background	239	239	238	237		239	239	237	237		Background	239	238	237	239		237	239	238	239		Background	238	238	238	238		238	237	238	238
	239	239	239	239		239	239	239	237			237	239	237	239		238	237	238	237			237	238	238	238		237	237	238	239
	239	238	237	239		237	237	238	239			238	238	239	239		238	237	237	238			238	238	239	239		238	238	237	237
	239	237	239	238		239	238	239	238			238	237	239	238		239	239	237	238			237	239	238	238		237	239	239	237
	238	237	237	239		239	238	239	237			237	238	237	237		239	238	238	238			239	237	237	237		237	237	239	239
Cells	237	235	237	237		235	236	236	235		Cells	236	235	235	237		235	235	236	235		Cells	237	236	237	235		236	235	235	236
	236	235	235	236		237	235	237	236			235	236	235	237		237	236	235	236			235	236	235	235		235	236	236	235
	237	237	235	236		237	237	236	235			235	237	235	235		237	236	236	236			235	237	237	237		235	236	237	237
	237	236	237	237		236	237	236	235			237	237	237	237		237	237	236	236			236	236	236	236		236	236	236	235
	236	237	236	236		237	236	236	236			236	235	237	236		235	236	236	237			235	235	235	236		235	235	236	236
Mean C	238.8	238	238	238.4		238.6	238.2	238.4	237.6		Mean C	237.8	238	237.8	238.4		238.2	238	237.6	238		Mean C	237.8	238	238	238		237.4	237.6	238.2	238
Mean B	236.6	236	236	236.4		236.4	236.2	236.2	235.4		Mean B	235.8	236	235.8	236.4		236.2	236	235.8	236		Mean B	235.6	236	236	235.8		235.4	235.6	236	235.8														Mean	SD
																																		С	1.04762	0.952381	0.952381	1.04762		0.952381	0.952381	1.04762	1.04762		1	0.0509069	Control
Diff	2.2	2	2	2		2.2	2	2.2	2.2		Diff	2	2	2	2		2	2	1.8	2		Diff	2.2	2	2	2.2		2	2	2.2	2.2			1	0.909091	1	1	0.909091		1	1	0.818182	0.909091		0.943182	0.0676385	27692
Result											Result											Result												2	1	1	1	0.909091		1.1	1	1	1		1.00114	0.051066	24032
																																		С	2.2	2	2	2.2		2	2	2.2	2.2		2.1
CD105-2											CD105-1											CD105-control												1	2	2	2	2		2	2	1.8	2
	REP1					REP2						REP1					REP2						REP1					REP2						2	2.2	2	2	2		2.2	2	2.2	2.2
	Well	Well	Well	Well		Well	Well	Well	Well			Well	Well	Well	Well		Well	Well	Well	Well			Well	Well	Well	Well		Well	Well	Well	Well
Background	238	238	237	237		237	238	238	238		Background	239	239	238	239		238	237	238	239		Background	239	239	238	239		238	237	238	239				2.1	2.1	2.1	2.1		2.1	2.1	2.1	2.1
	237	239	237	239		237	238	237	239			239	238	239	239		237	237	238	239			239	238	239	239		239	237	238	239
	237	237	238	238		238	238	238	237			238	238	238	238		237	239	237	239			238	238	238	238		239	239	239	239
	239	238	237	238		237	239	237	239			239	238	239	239		237	239	238	237			239	238	239	239		238	239	238	237
	239	237	238	237		237	239	237	239			237	238	237	238		237	237	237	238			237	238	237	238		238	237	237	238
Cells	233	235	236	235		234	236	235	235		Cells	233	235	234	236		233	234	235	235		Cells	234	234	233	234		235	233	235	235
	236	233	235	234		233	236	235	236			235	235	235	235		233	234	233	233			235	236	233	235		235	234	234	233
	235	235	233	233		233	235	234	233			234	233	233	234		233	233	233	235			235	234	236	236		234	234	233	235
	236	235	234	234		234	235	233	235			234	233	235	234		233	233	233	237			234	234	233	236		235	233	235	235
	236	236	234	237		234	234	235	234			235	234	234	236		234	235	235	233			233	233	235	233		235	233	233	235
Mean C	238	237.8	237.4	237.8		237.2	238.4	237.4	238.4		Mean C	238.4	238.2	238.2	238.6		237.2	237.8	237.6	238.4		Mean C	238.4	238.2	238.2	238.6		238.4	237.8	238	238.4
Mean B	235.2	234.8	234.4	234.6		233.6	235.2	234.4	234.6		Mean B	234.2	234	234.2	235		233.2	233.8	233.8	234.6		Mean B	234.2	234.2	234	234.8		234.8	233.4	234	234.6														Mean	SD
																																		С	1.05	1	1.05	0.95		0.9	1.1	1	0.95		1	0.0654654	Control
Diff	2.8	3	3	3.2		3.6	3.2	3	3.8		Diff	4.2	4.2	4	3.6		4	4	3.8	3.8		Diff	4.2	4	4.2	3.8		3.6	4.4	4	3.8			1	1	1.05	0.952381	0.947368		1.11111	0.909091	0.95	1		0.989994	0.065298	27692
Result											Result											Result												2	0.666667	0.75	0.714286	0.842105		1	0.727273	0.75	1		0.806291	0.129212	24032	*
																																		С	4.2	4	4.2	3.8		3.6	4.4	4	3.8		4
																																		1	4.2	4.2	4	3.6		4	4	3.8	3.8
																																		2	2.8	3	3	3.2		3.6	3.2	3	3.8
																																			4	4	4	4		4	4	4	4
